# Supplementary material for: Degree day models to forecast the seasonal phenology of Drosophila suzukii in tart cherry orchards in the Midwest U.S
Source: PLoS One. 2020 Apr 24;15(4):e0227726. doi: 10.1371/journal.pone.0227726 (PMC7182266; doi:10.1371/journal.pone.0227726)
Supplement: S1 Data — (XLSX) [file pone.0227726.s002.xlsx]

## Sheet: DATA SWD 2015
	2015 SWD Trap Catch
		Date	2015-05-22		2015-05-29		2015-06-05		2015-06-12		2015-06-19		2015-06-26		2015-07-03		2015-07-10		2015-07-17		2015-07-24		2015-07-31		2015-08-07		2015-08-14		2015-08-21		2015-08-28		2015-09-04		2015-09-11		2015-09-18		2015-09-25		2015-10-02		2015-10-09		2015-10-16		2015-10-23
		Size	female	male	female	male	female	male	female	male	female	male	female	male	female	male	female	male	female	male	female	male	female	male	female	male	female	male	female	male	female	male	female	male	female	male	female	male	female	male	female	male	female	male	female	male	female	male
1	Peterson	3/16"	0	0	0	0	0	0	0	0	0	0	0	0	0	0	0	0	0	0	0	0	5	0	39	8	3	3	6	14	7	21	60	120	3	11	18	16	8	5	4	5	1	1	0	1	2	0
2	Sorenson County C	3/16"	0	0	0	0	0	0	0	0	0	0	0	0	0	0	0	0	1	0	1	0	5	3	6	5	8	11	4	16	7	4	19	9	1	1	13	5	15	10	8	10	7	7	13	16	3	0
3	Wegmann	3/16"	0	0	0	0	0	0	0	0	0	0	0	0	0	0	0	0	0	0	2	1	6	3	21	3	4	11	6	32	6	19	81	117	23	51	48	64	21	26	12	39	17	11	6	4	0	1
4	Top of the Hill	3/16"	0	0	0	0	0	0	0	0	0	0	0	0	0	0	0	0	0	0	0	0	17	10	26	11	19	16	27	23	56	31	188	195	18	17	29	45	78	106	42	70	35	71	60	79	23	23
5	EGH Plant SW	3/16"	0	0	0	0	0	0	0	0	0	0	0	0	0	0	0	0	1	0	4	2	38	8	20	13	11	8	9	13	64	128	123	111	52	84	20	40	51	56	18	29	93	143	44	60	54	67
7	Hilander	3/16"	0	0	0	0	0	0	0	0	0	0	0	0	1	0	0	0	0	0	0	0	2	0	19	5	21	5	15	8	2	3	35	23	12	12	53	88	33	79	19	68	50	54	20	27	38	21
9	Seaquist Home	3/16"	0	0	0	0	0	0	0	0	0	0	0	0	0	0	0	0	0	0	3	0	8	5	20	5	3	5	16	2	15	14	61	130	30	105	68	57	79	173	79	135	132	272	47	52	34	19
10	Meadow	3/16"	0	0	0	0	0	0	0	0	0	0	0	0	0	0	0	0	0	0	3	0	0	0	19	1	1	0			1	0	2	4	14	19			77	146	62	69	44	51	16	17	5	7
1a	Station 2 - FR	3/16"	0	0	0	0	0	0	0	0	0	0	0	0	0	0	0	0	0	0	10	7	6	4
3a	23 Balaton	3/16"	0	0	0	0	0	0	0	0	0	0	0	0	0	0	0	0	0	0	66	24	60	17	5	0	55	6	12	21	3	2	43	34	41	39	4	3	20	21	2	3	5	9	17	59	3	0
5a	29 Plant Path	3/16"	0	0	0	0	0	0	0	0	0	0	0	0	0	0	3	0	7	0	21	1	15	2	1	0	1	0	7	3	1	5	11	10	12	23	5	9	10	14	12	10	5	5	1	5	2	2
6a	30 Mulch	3/16"	0	0	0	0	0	0	0	0	0	0	0	0	0	0	0	0	1	0	24	0	47	16	1	0	7	0	10	10	13	13	11	11	56	78	12	6	20	23	8	9	8	16	8	22	0	5
8a	43c Organic	3/16"	0	0	0	0	0	0	0	0	0	0	0	0	0	0	0	0	7	0	0	0	0	0	2	0	14	13	33	108	35	44	29	46	27	30	6	3	8	6	8	8	16	45	26	64	2	2
