# Supplementary material for: Degree day models to forecast the seasonal phenology of Drosophila suzukii in tart cherry orchards in the Midwest U.S
Source: PLoS One. 2020 Apr 24;15(4):e0227726. doi: 10.1371/journal.pone.0227726 (PMC7182266; doi:10.1371/journal.pone.0227726)
Supplement: S2 Data — (XLSX) [file pone.0227726.s003.xlsx]

## Sheet: DATA SWD 2016
	2016 SWD Trap Catch
	Date		2016-05-20		2016-05-27		2016-06-03		2016-06-10		2016-06-17		2016-06-24		2016-07-01		2016-07-08		2016-07-15		2016-07-22		2016-07-29		2016-08-05		2016-08-12		2016-08-19		2016-08-26		2016-09-02		2016-09-09		2016-09-16		2016-09-23		2016-09-30		2016-10-07		2016-10-14		2016-10-21
		Size	female	male	female	male	female	male	female	male	female	male	female	male	female	male	female	male	female	male	female	male	female	male	female	male	female	male	female	male	female	male	female	male	female	male	female	male	female	male	female	male	female	male	female	male	female	male
1	Peterson						0	0	0	0	0	0	3	0	0	0	0	0	0	0	7	0	11	1	17	1	61	0	6	9	23	51	-	-	-	-	-	-	-	-	-	-	-	-	-	-	-	-
2	Sorenson County C						0	0	0	0	0	0	0	0	2	0	0	0	0	0	1	1	19	1	6	1	9	25	11	44	38	67	-	-	-	-	-	-	-	-	-	-	-	-	-	-	-	-
3	Wegmann						0	0	1	0	0	0	1	1	4	1	0	0	1	0	3	3	8	1	1	0	12	2	1	2	20	32	-	-	-	-	-	-	-	-	-	-	-	-	-	-	-	-
4	Top of the Hill						0	0	0	0	0	0	0	0	0	0	0	0	0	1	0	3	48	22	14	0	12	8	3	15	-	-	-	-	-	-	-	-	-	-	-	-	-	-	-	-	-	-
5	EGH Plant SW						0	0	0	0	0	0	5	1	0	0	0	0	0	0	6	1	12	3	1	0	28	37	19	67	-	-	-	-	-	-	-	-	-	-	-	-	-	-	-	-	-	-
7	Hilander						0	0	0	0	0	0	0	0	0	0	0	0	0	0	2	2	2	1	0	0	53	60	102	94	-	-	-	-	-	-	-	-	-	-	-	-	-	-	-	-	-	-
9	Seaquist Home						0	0	0	0	0	0	0	0	0	0	0	0	2	0	7	1	34	9	-	-	143	38	49	8	-	-	-	-	-	-	-	-	-	-	-	-	-	-	-	-	-	-
10	Meadow						0	0	0	0	0	0	0	0	1	0	0	0	0	0	5	1	1	0	0	0	4	2	3	0	-	-	-	-	-	-	-	-	-	-	-	-	-	-	-	-	-	-
1s	Station 2 - Fence Row						0	0	0	0	0	0	0	0	2	0	0	0	6	22	6	14	7	7	4	25	38	85	10	22	16	25	21	37
3s	23 Balaton						0	0	0	0	0	0	0	0	0	0	0	0	110	35	14	5	12	0	2	0	7	5	20	21	7	6	11	25
5s	29 Plant Path						0	0	0	0	0	0	0	0	0	0	0	0	17	7	1	1	0	0	1	0	2	0	1	0	7	0	10	5
6s	30 Mulch						0	0	0	0	0	0	0	0	0	0	0	0	24	8	1	2	0	0	0	0	2	0	1	0	2	3	0	5
8s	43c Organic						0	0	0	0	0	0	0	0	0	0	1	0	94	37	28	9	20	3	7	0	23	2	4	3	19	4	53	73
