# Supplementary material for: Degree day models to forecast the seasonal phenology of Drosophila suzukii in tart cherry orchards in the Midwest U.S
Source: PLoS One. 2020 Apr 24;15(4):e0227726. doi: 10.1371/journal.pone.0227726 (PMC7182266; doi:10.1371/journal.pone.0227726)
Supplement: S3 Data — (XLSX) [file pone.0227726.s004.xlsx]

## Sheet: DATA SWD 2017
		2017 SWD Trap Catch
		Date		2017-05-05		2017-05-12		2017-05-19		2017-05-26		2017-06-02		2017-06-09		2017-06-16		2017-06-23		2017-06-30		2017-07-07		2017-07-14		2017-07-21		2017-07-28		2017-08-04		2017-08-11		2017-08-18		2017-08-25		2017-09-01		2016-09-09		2016-09-16		2016-09-23		2016-09-30		2016-10-07
			Date Out	female	male	female	male	female	male	female	male	female	male	female	male	female	male	female	male	female	male	female	male	female	male	female	male	female	male	female	male	female	male	female	male	female	male	female	male	female	male	female	male	female	male	female	male	female	male
P-1	Peterson	North	2017-05-01	0	0	0	0	0	0	0	0	0	0	0	0	0	0	7	0	4	0	0	0	0	0	15	1	2	0	9	0	8	1	6	4	140	216
T-2		Idlewild	2017-05-12					0	0	0	0	0	0	0	0	0	0	28	6	13	1	0	0	0	0	10	3	6	0	11	7	21	6	82	58	117	106
T-1	Sorenson	Wegmann	2017-05-01	0	0	0	0	0	0	0	0	0	0	0	0	0	0	7	0	5	0	0	0	5	1	10	8	31	2	28	28	20	23	208	114	182	123
S-13		Top of Hill	2017-05-16							0	0	0	0	0	0	0	0	17	3	1	0	0	0	0	0	8	1	14	3	60	11	20	13	40	119	78	117
S-12		SW	2017-05-01	0	0	0	0	0	0	0	0	0	0	0	0	0	0	47	3	2	0	0	0	1	1	25	0	31	2	65	17	22	6	36	86	128	171
S-7		Hilander	2017-05-15							0	0	0	0	0	0	0	0	7	0	8	0	1	0	0	0	10	1	8	3	2	0	47	50	66	98	83	32
S-2		Home	2017-05-01	0	0	0	0	0	0	0	0	0	0	0	0	0	0	3	0	3	0	0	0	0	0	0	0	0	0	4	5	2	1	9	16	15	28
S-1	Seaquist	Grasse	2017-05-15							0	0	0	0	0	0	1	0	48	3	0	0	0	0	0	0	4	1	4	0	1	2	17	14	34	32	5	0
1-PARS		Station 2 - Fence Row	2017-04-28	0	0	0	0	0	0	0	0	0	0	0	0	0	0	0	0	0	0	1	0	3	16	6	6	18	14	56	73	52	68	36	32	27	19
2-PARS		23 Balaton	2017-05-12					0	0	0	0	0	0	0	0	2	1	3	2	1	0	3	0	13	4	83	22	28	2	5	2	9	4	12	11	23	17
3-PARS		29 Plant Path	2017-05-12					0	0	0	0	0	0	0	0	3	0	12	0	0	0	4	0	8	1	20	2	3	1	11	0	11	2	12	4	18	11
4-PARS		30 Mulch	2017-05-12					0	0	0	0	0	0	0	0	1	0	2	0	1	0	1	0	2	0	36	7	7	0	4	1	13	5	7	1	15	10
5-PARS		43c Organic	2017-04-28	0	0	0	0	0	0	0	0	0	0	0	0	1	0	3	0	2	0	10	0	48	9	99	25	20	3	65	9	224	97	42	11	6	4
[truncated: 4 more columns]
