# Supplementary material for: Degree day models to forecast the seasonal phenology of Drosophila suzukii in tart cherry orchards in the Midwest U.S
Source: PLoS One. 2020 Apr 24;15(4):e0227726. doi: 10.1371/journal.pone.0227726 (PMC7182266; doi:10.1371/journal.pone.0227726)
Supplement: S4 Data — (XLSX) [file pone.0227726.s005.xlsx]

## Sheet: DATA SWD 2018
		2018 SWD Trap Catch
		Date		2018-05-11		2018-05-18		2018-05-25		2018-06-01		2018-06-08		2018-06-15		2018-06-22		2018-06-29		2018-07-06		2018-07-13		2018-07-20		2018-07-27		2018-08-03		2018-08-10		2018-08-17		2018-08-24		2018-08-31		2018-09-07		2018-09-14		2018-09-21		2018-09-28		2018-10-05
			Date Out	female	male	female	male	female	male	female	male	female	male	female	male	female	male	female	male	female	male	female	male	female	male	female	male	female	male	female	male	female	male	female	male	female	male	female	male	female	male	female	male	female	male	female	male
P-1	Peterson	North	2018-05-15			0	0	0	0	0	0	0	0	0	0	0	0	0	0	1	0	0	0	0	0	1	1	0	0	3	0	13	2	3	3	10	3
T-2		Idlewild										0	0	0	0	0	0	0	0	0	0	1	0	1	0	4	2	6	4	9	1	13	1	12	19	18	31
T-1	Sorenson	Wegmann	2018-05-15			0	0	0	0	0	0	0	0	0	0	0	0	0	0	0	0	19	0	0	0	4	3	13	4	15	4	41	79	41	73	39	66
S-13		Top of Hill										0	0	0	0	0	0	0	0	6	2	1	0	7	0	12	17	7	5	16	2	5	8	9	15	22	34
S-12		SW	2018-05-16			0	0	0	0	0	0	0	0	0	0	0	0	0	0	8	0	1	1	3	0	5	12	29	9	10	3	2	2	6	11	19	25
S-7		Hilander										0	0	0	0	0	0	0	0	0	0	5	0	1	0	4	1	1	4	8	5	23	25	16	27	12	23
S-2		Home	2018-05-14			0	0	0	0	0	0	0	0	0	0	0	0	0	0	1	0	6	1	0	0	6	3	3	1	4	2	5	1	3	2	15	24
S-1	Seaquist	Grasse										1	0	0	0	0	1	0	0	0	0	11	7	2	0	1	0	6	7	61	67	29	50	19	2	7	16
1-PARS		Station 2 - Fence Row	2018-05-11			0	0	0	0	0	0	0	0	0	0	0	0	0	0	6	5	4	6	1	6	11	14	6	2	27	24	137	204	196	216	97	82	33	58
2-PARS		23 Balaton	2018-05-11			0	0	0	0	0	0	0	0	0	0	0	0	0	0	0	0	2	1	0	0	8	9	27	7	6	2	21	34	113	188	26	45	33	24
3-PARS		29 Plant Path	2018-05-11			0	0	0	0	0	0	0	0	0	0	0	0	0	0	0	0	0	0	0	0	4	1	7	2	3	0	33	16	65	91	8	4	14	15
4-PARS		30 Mulch	2018-05-11			0	0	0	0	0	0	0	0	0	0	0	0	0	0	1	0	1	0	0	0	6	1	4	1	0	3	12	8	23	44	9	6	8	7
5-PARS		43c Organic	2018-05-11			0	0	0	0	0	0	0	0	0	0	1	0	0	0	4	1	8	1	0	0	2	1	4	3	6	2	6	13	41	55	29	22	138	99
